# Supplementary material for: VEGF Signaling Pathway Germline Polymorphisms as Prognostic Pharmacogenetic Biomarkers in Localized High-Grade Osteosarcoma Patients from the GEIS-33 Protocol
Source: Pharmaceuticals (Basel). 2025 Dec 5;18(12):1855. doi: 10.3390/ph18121855 (PMC12735774; doi:10.3390/ph18121855)
Supplement: Supplementary file 1 [file pharmaceuticals-18-01855-s001.zip]

Archive with 1 entries (1 files):
- pharmaceuticals-4009970-supplementary.pdf
